# Supplementary material for: Solar-Powered Switch of Antiferromagnetism/Ferromagnetism in Flexible Spintronics
Source: Nanomaterials (Basel). 2023 Dec 17;13(24):3158. doi: 10.3390/nano13243158 (PMC10745959; doi:10.3390/nano13243158)
Supplement: Supplementary file 1 [file nanomaterials-13-03158-s001.zip]

Archive with 1 entries (1 files):
- nanomaterials-2758522-supplementary.pdf
